# Supplementary material for: Genome-wide identification and expression analysis of the SR gene family in longan (Dimocarpus longan Lour.)
Source: PLoS One. 2020 Aug 25;15(8):e0238032. doi: 10.1371/journal.pone.0238032 (PMC7447046; doi:10.1371/journal.pone.0238032)
Supplement: S1 Table — (XLSX) [file pone.0238032.s002.xlsx]

## Sheet: Sheet1
Name	CDS Sequences 5‘-3’
Dlo-SC18	ATGTCGCATTTTGGGAAATCAGGTCCTCCGGACATCAGAGATACCTACTCTCTCCTTGTCCTCAACATCATTTTCCACACCACCGCAGATGATCTCTTCCCTCTCTTCGACAAGTACGGCAAGGTCGTCGACGTCTTCATGCCCCGTAACCGAAGGACTGGTGAATCTAGAGGGTTCGCTTTTGTTCGTACACGTACGCTGACGAGGCGCAAAAGGCTGTCGACAAGCTTGATGGGAGAAGAAAGAGATCATCGTCCGCGAAGCATGAGCCATAGTGCTAGTCCTGACCGTCACAAGTACCGTGGGAGGGAGAGATATGATGAAGAGCCGTGCAGTTGGAGCCGATCCTATGGAAGGATGCTACATTTGATCACTGTTGACACTGTTGAAGGCAATTCA…
Dlo-SC33	ATGTCGCATTTTGGGAAATCAGGTCCTCCGGACATCAGAGATACCTACTCTCTCCTCGTCCTCAACATCACTTTCCGCACCACCGCAGATGATCTCTTCCCTCTCTTCGACAAGTACGGCAAGGTGGTCGACGTCTTCATACCCCGTAACCGAAGGACTGGGGAATCTAGAGGGTTCGCTTTTGTTCGCTACAAGTACGCTGACGAGGCGCAAAAGGCTGTCGACAAGCTTGATGGGAGAGTTGTAGATGGAAGAGAGATCATGGTTCAATTCGCCAAGTACGGTCCAAATGCTGAGCGAATTCATAAGGGGAAGACATCGGAAACTTCTTCCAAGATGAGAGGCAGGTCAAGAAGTCACAGCCCACGTCCAAGGGACAGGGATTACAGGAAGAGAAGT…
Dlo-SC37	ATGTCTCACTTCGGCAGGTCAGGCCCTCCAGACATCACCGACACCTACTCTCTCCTCGTCCTCAACATCACCTTCCGTACGACTGCCGATGACCTGTTTCCGCTTTTCGACAAGTACGGGAAGGTTGTCGATATCTTCATCCCTAGAGATCGAAGAACTGGCGAGTCGAGAGGTTTCGCGTTTGTGCGATACAAGTATGCTGATGAGGCACAGAAGGCAGTGGAGAGGCTTGACGGAAGAGTTGTTGATGGTAGAGAGATAACTGTTCAGTTTGCCAAGTATGGCCCAAATGCTGAGAGGATTCACAAAGGAAGGATTATTGAATCATTTCCAAAATCGAAACACAAATCAAGGAGTCGCAGTCCTAGGAGGAGGTCCCGAGATGACTACAGAGAGAGA…
Dlo-SR17	ATGGTGGTGGCGGAGGTGGAGGCGGTGGCGGCAGCGGTGGTCGTTTTGGTGTCTCACGCCATTCGAAATATCGAGGATCATATGAGAAAAGCAGGCGATGTGTGTTTTGCTGAAGTTTCCCGAGACAGTGAGGGGACTTATGGTGTTGTTGATTATACCAATCCTGATGACATGAAATATGCTGTGAAAAGATATGATGGCAGTCCGTCGAGAAGCCGAAGCAGAAGCCGAAGCCGGAGCAGGAGCAGGAGCCGCAGCAGAAGCAGAAGTGTTCGAAGAAATCGAAGTAAATCATTAGAACGCTCTGTTTCCAGATCAGTGTCAAGATCTAGATCTGCATCTCCTGTTAAACCATCCAGGGCTAGATCAAGATCAAGGTCAAGGTCACGGTCTCGGTCA…
Dlo-SR30	ATGTCAAGGCCGGTTTTCGTCGGGAATTTCGAGTACGAGACTCGCCAATCCGAGCTGGAACGCTTGTTCTCCAAGTATGGGAGGGTCGAGCGCGTCGACATGAAATCTGGGTTTGCTTTTGTTTATTTTGAGGATGATCGGGATGCTGCAGATGCCATTCGTGGGCTTGACAATGCCCCATTTGGTTATGACAGGCGTAGGCTATCTGTGGAGTGGGCAAGGGGCGAACGTGGACGGGTTCGTGAAGGTTCCAGGTCACTAACTAATCAGAGGCCCACTAAAACCTTGTTTGTGATTAACTTTGATCCGATACGTACTAGGGAACGTGATATAAAAAGACACTTTGAACCTTATGGAAATGTTCTTCATGTCCGGATCCGACGAAACTTTGCATTCGTT…
Dlo-SR32	ATGAGTGGTCGCTTTTCTCGCACAATCTATGTTGGCAACCTGCCCTCGGATATACGAGAATATGAAGTTGAAGATCTATTCTACAAGTATGGTCGTATATTGGATATTGAGTTGAAGATTCCTCCCCGCCCTCCGTGTTACTGTTTTGTCGAGTTTGAGAATTCTCGTGATGCTGAAGATGCAATTAGAGGTCGAGATGGGTATAACTTTGATGGTTGTCGTTTAAGGGTTGAACTTGCCCACGGTGGTAGAGGTCCATCGTCAAGTGATCGTCGTGGTGGTGGCTATGGTGGTGGCGGAGGCGGAGGCGGTGGCGGCAGCGGTGGTCGTTTTGGTGTCTCACGCCATTCGAAATATCGAGTTATTGTTCGTGGGCTCCCTTCTTCTGCTTCATGGCAA…
Dlo-SR33	ATGAGTCGCCGATCGAGCAGGACTATCTATGCTGGTAACCTTCCTGGAGACATTCGAATGAGGGAAGTTGAAGACTTGTTTTACAAGTATGGACCGATTGTTGACATTGACTTGAAGATCCCACCAAGGCCTCCGGGCTATGCTTTTGTTGAGTTTGAGGATTATCGTGATGCTGAAGACGCAATTCGTGGTCGAGATGGCTATAATTTTGATGGGTATCGATTGCGAGTTGAACTCGCACATGGTGGGCGGAGACCTACATCATCGGTGGATCGTTATAGCAGTTACAGTGGTGCGGGAGGAAGCCGAGGTGTTTCTAGGCGCTCAGACTATCGCGTTTTGGTCACTGGATTACCTTCTTCTGCTTCATGGCAAGACCTGAAGGATCACATGCGCCGA…
Dlo-SR53	ATGAGTGGTCGCTTTTCTCGCACAATCTATGTTGGCAACCTGCCCTCGGATATACGAGAATATGAAGTTGAAGATCTATTCTACAAGTATGGTCGTATATTGGATATTGAGTTGAAGATTCCTCCCCGCCCTCCGTGTTACTGTTTTGTCGAGTTTGAGAATTCTCGTGATGCTGAAGATGCAATTAGAGGTCGTGATGGGTATAACTTTGATGGTTGTCGTTTAAGGGTTGAACTTGCCCACGGTGGTAGAGGTCCATCGTCAAGTGATCGTCGTGGTGGTGGCTATGGTGGTGGCGGAGGCGGAGGCGGTGGCGGCAGCGGTGGTCGTTTTGGTGTCTCACGCCATTCGAAATATCGAGTTATTGTTCGTGGGCTCCCTTCTTCTGCTTCATGGCAA…
Dlo-SR59	ATGAGTGATCATCAGAAAGTAGATGATGCCAAAGTACTAGCTCTCAACTCTACAGTTGGTGGAGAGAAAAAGACTAATGGTGACGATTATCAAAACTTAGCAACTGAGGGTGAAATTCAGTTAGACATGAATAAGCAAGGCCTGCAGGGGTCTCCCTCACAAAGTGCTGATATTAGATTTGAGAATATAAGATCCAGTTGCGATAAACCCCATTGTATGCCAGCCGAATCTGATCAAGATGATGCCATGAGAACAAGTGTTGACTATGATCAGGAGAAGACACAGTCTCCATACACATACAATCATAATCAAGGTGAGATGGATGAGTTGCCTGGCAGTTATTTTCATAAATCCTCCTTTGAATTTAAGAAACAAACTTTCGACAGTGATAGGGGAACT…
Dlo-SR112	ATGGTGGACCGGAACGCCACCAATTCCAAAGCAATTTGGCTCAAACAAGCCGAAGAAGCCAAACTCAAAAGCGAAGCAGAAAAAGCCGCTGCCGCAAAAGCAGCTTTTGAAGCCACCTTCAAAGACCTAAACAACAAAGATCGTCAAAAACAAGCATCCGCAGCCACAGCCGATAACGAATCCGACCAAGACTTCTCCTCCTCAGATGATGAAGACCTATCAAACAAACCCATAGGACCGGTCGATCCTTCAAAATGCACGGCGGCAGGCGCCGGCATCGCGGGCGGCACAGCCGGCGCAGCCTCGTCGTTCATGGTAGTGACGAAGGACTCGGACGGAAGGAAAGTCCCTCACGGTGGCGCCGAAATCAGGGTTAAGGTATCACCTGGTGTAGGCGTT…
Dlo-RS43	ATGAGGCCGATATTCTGTGGAAACTTTGAGTATGATGCTCGTCAGTCTGATTTGGAACGGCTTTTCAGACGATATGGGAAAGTTGATAGAGTTGATATGAAGTCTGGTTTTGCTTTTATCTACATGGAAGATGAGAGAGATGCAGATGATGCCATTAGGGGACTTGACAGGACAGAATTTGGTCGTAAAGGACGGAGACTTCGTGTTGAGTGGACAAAGCATGAGCGCGGCATTAGAAGGCCAGGGGGTGCTTCAAGAAGACCGGCAGCAAATACAAGACCTTCGAAGACTTTGTTCGTCATTAATTTTGATCCATATCATACCCGGACTAGGGATCTAGAAAGGCACTTTGAGCCATATGGAAAGATAGTAAGTGTAAGGATTAGAAGGAATTTTGCA…
Dlo-RS2Z16	ATGTCTAGGTCTAGGTCCAGATCCAGATCATGGTCTAGACCAAGGGCCCGATCCCGGTCTCGAAGTCGTGGCAGATCAAGGTCCAGAAGTCGTGGAAGGAGTGAGACTAATAACCCTGGAAATACACTTTATGTGACTGGACTGTCTACAAGAGTCACAGAAAGGGACCTTGAAAAGCATTTTTCAAAGGAGGGAAAGGTTTCTTCATGTTTCCTTGTGGTGGAGCCCCGCACTCGTGTTTCTCGAGGATTTGCATTTGTCACGATGGATAATGTTGAGGATGCCAACCGTTGCATTAAGTATCTCAATCAATCAGTTCTGGAGGGCCGGTATATCACTGTGGAGAGGAACACCTTGCAGTCAGCTATGTTGGCAGCAATCAAAGATGATGAGTTCATC…
Dlo-RS2Z24	ATGCCTCGCTATGATGATCGCTACGGTGGGACGCGTCTCTATGTTGGTCGCTTGGCTTCTAGGACAAGATCGCGTGATCTTGAGGACATTTTCGGCAGATATGGAAGAATACGCGATGTGGATATGAAGCGTGACTTCGCGTTCGTTGAATTCAGCGATCCTCGGGATGCAGATGATGCAAGATATAGCTTAAATGGTCGGGATGTTGATGGAAGCCGCATCATTGTGGAATTTGCTAAGGGGAGAGATCGAAGTGTTGAACGTATTGAAAGAAGATCAAGGAGCCCCCGTGACAGCAGGAGCCCGAAGAGGCACAGGAATTCACCACCACCATCCAAAGGAAGGAAGCGCAGTCTAACACCAGATGAAAGAAGCCCGAGAGAGAGAGGTAGCCCGTCC…
Dlo-RS2Z29	ATGTCATTTTCAAGGAAAGGGAGGTCTAGGAGCCGTGATTCTGCTGGTGCAACAAATCCAGGGAATAACTTGTATGTGACTGGCTTGTCAACAAGGGTGACCACGGCTGACCTTGAGAAGTTTTTCGGCAATGAAGGGAAGGTTATTGAGTGCCATTTGGTTACAGATCCACACACCAAAGAATCCCGTGGTTTTGCTTTTGTTACCATGGAAACAATTGAGGCTGCCGAACGTTGTATAAAGCATTTGAACCGTTCTGTGTTTGAAGGTCGATTGCTTACTGTGGAAAAGGCGAAAAGGAATCGTGGAAGAACCCCAACACCTGGACATTTTCATGGTTTGAGGGATAGGCGAGTGTACCAATTTAGTGCTGCACTTCATTATCAAAACAAAATGAGT…
Dlo-RS2Z32	ATGTCGTACTCGAAGAGGTCTAGGTATTCAAGGTCTCCTTCTCCATACAGGAGATATAGTAGATCGGTTTCTAGGTCAAGATCTCTGAGCCGCTCAAGGAGCCCTTCAGGGGATGTGGAGAATCCTGGGAACAACTTGTATGTTATTGATGTCCACCTTGTGGTTGATCCTTGGACTAGAGAGTCTCGTGGATTTGGGTTTGTTACTATGGCCTCTCTGGAGGAAGCTAATGGATGCATCAAGAATTTGGATCGTTCTGTTCTTGAAGGTCGTGTCATTACAGTGGAGAAGGCTAGGAGGTGCAGAGGTCGAACCCCAACTCCAGGGCGCTATTTGGGGCTGAGAACCATTCGTGTTCGTCGCCGATCTCGTAGCTACTCCCCTTCTCGTCGATCTCCT…
Dlo-SCL41	ATGAGAAGGTACAGTCCACCATACTATAGCCCTCCTAGGAGCGGATACGGAGGAGGAGGAGGAAGAGGACGAAGCCCCCCGAGAAGGGGTTATGGTGGCGGAGGTGGAGGTGGAGGTGGAGGTTACGGGAGGCGCAAGGAGCAGAATCACGGAAGCCTTTTGGTTCGAAACATTCCTCTTGATTGCAGAGAACCTCGAGGGTTTGCATTTGTGCAATTTGTGGATCCCTATGATGCTGCAGAAGCGCAGCACCATATGAATGGGAGACGTTTTGCGGGGAGGGAAATTTCTGTGGTGGTTGCTGCGGAGACAAGGAAAAGGCCGGAGGAGATGCGTCACAGAGCTAGAGCCAGAAAGTACTTTGATTTGTTTTACAGTAGAGGAGCGGGCTATTTAGGA…
Dlo-SCL43	ATGGCGAACCCAACGCGAGTGCGCCCAACGCCGCCGTCGAGGTCGGTATCCGGCTCCTCATCCCGGTCCAGGTCACGCTCCTACTCCGGTTCCGACTCCCGGTCTAGCTCGCGCTCGTCCCGGTCCAGATCCGTCTCTCGATCCCGGTCCTTCTCTTCGTCGTCATCTCCGTCGCGTAGCGCCAGCTCCCGCAGCCGCAGCCCCCCACCTCAGCGTAACAGAAGCCCTGTCGCTGCTGCTCGCCGAGGCCGGACTCCTCCGCCTCCTCAATCTAAACGGACTTCTCCTCCACCACCGAGGAAGGCATCCACTGAAAATGACTCTCTTGTTCTTTTTATTGACTCGCTTAGCAGGAATGTGAATGAAGGCCATTTAAGAGAAATATTCAGTAACTTTGGA…
Dlo-RSZ20a	ATGTCTAGGGTTTACGTTGGGAATCTGGACCCTCGAGTCTCGGAGAGGGAGCTGGAAGACGAATTTCGGATGTTCGGTGTTCTTCGCAGTGTCTGGGTTGCTCGGAGGCCACCGGGATATGCTTTTGTTGAGTTCGATGATCGCAGAGATGCTGTAGATGCAATTCGTGCTTTGGATGGGAAGAATGGCTGGCGTGTGGAGCTTTCTCATAATTCCAAGGGTGGTGGAGGTCGTGGTGGTGCACGTGGACGTGGTGGAGGTGAGGACTTAAAGTGTTATGAGTGTGGCGAGCCTGGTCATTTTGCTCGTGAGTGTCGCTTGCGCGTTGGTTCACGTGGCTATGGGAGTGGACGACGTCGTAGTCCTAGCCCTCGACGCCGTAGAAGTCCTAGCTATGGG…
Dlo-RSZ20b	ATGTCTAGGGTTTACGTTGGGAATCTGGACCCTCGAGTCTCGGAGAGGGAGCTGGAAGACGAATTTCGGATGTTCGGTGTTCTTCGCAGTGTCTGGGTTGCTCGGAGGCCACCGGGATATGCTTTTGTTGAGTTCGATGATCGCAGAGATGCTGTAGATGCAATTCGTGCTTTGGATGGGAAGAATGGCTGGCGTGTGGAGCTTTCTCATAATTCCAAGGGTGGTGGAGGTCGTGGTGGTGCACGTGGACGTGGTGGAGGTGAGGACTTAAAGTGTTATGAGTGTGGCGAGCCTGGTCATTTTGCTCGTGAGTGTCGCTTGCGCGTTGGTTCACGTGGCTATGGGAGTGGACGACGTCGTAGTCCTAGCCCTCGACGCCGTAGAAGTCCTAGCTATGGG…
Dlo-RSZ20c	ATGTCTAGGGTTTACGTTGGGAATCTGGACCCTCGAGTCTCGGAGAGGGAGCTGGAAGACGAATTTCGGATGTTCGGTGTTCTTCGCAGTGTCTGGGTTGCTCGGAGGCCACCGGGATATGCTTTTGTTGAGTTCGATGATCGCAGAGATGCTGTAGATGCAATTCGTGCTTTGGATGGGAAGAATGGCTGGCGTGTGGAGCTTTCTCATAATTCCAAGGGTGGTGGAGGTCGTGGTGGTGCACGTGGACGTGGTGGAGGTGAGGACTTAAAGTGTTATGAGTGTGGCGAGCCTGGTCATTTTGCTCGTGAGTGTCGCTTGCGCGTTGGTTCACGTGGCTATGGGAGTGGACGACGTCGTAGTCCTAGCCCTCGACGCCGTAGAAGTCCTAGCTATGGG…
Dlo-RSZ20d	ATGTCTAGGGTTTACGTTGGGAATCTGGACCCTCGAGTCTCGGAGAGGGAGCTGGAAGACGAATTTCGGATGTTCGGTGTTCTTCGCAGTGTCTGGGTTGCTCGGAGGCCACCGGGATATGCTTTTGTTGAGTTCGATGATCGCAGAGATGCTGTAGATGCAATTCGTGCTTTGGATGGGAAGAATGGCTGGCGTGTGGAGCTTTCTCATAATTCCAAGGGTGGTGGAGGTCGTGGTGGTGCACGTGGACGTGGTGGAGGTGAGGACTTAAAGTGTTATGAGTGTGGCGAGCCTGGTCATTTTGCTCGTGAGTGTCGCTTGCGCGTTGGTTCACGTGGCTATGGGAGTGGACGACGTCGTAGTCCTAGCCCTCGACGCCGTAGAAGTCCTAGCTATGGG…
