# Supplementary material for: Genome-wide identification and expression analysis of the SR gene family in longan (Dimocarpus longan Lour.)
Source: PLoS One. 2020 Aug 25;15(8):e0238032. doi: 10.1371/journal.pone.0238032 (PMC7447046; doi:10.1371/journal.pone.0238032)
Supplement: S2 Table — (XLSX) [file pone.0238032.s003.xlsx]

## Sheet: Sheet1
SR genes	A3SS			A5SS			RI			ES
	Dark	Blue	White	Dark	Blue	White	Dark	Blue	White	Dark	Blue	White
Dlo-RS43										1	1	1
Dlo-SC18											1
Dlo-SC33
Dlo-SC37							2	2	2	1	1
Dlo-RS2Z29										1	2	2
Dlo-RS2Z32	1	1	1	1	1	1	3	3	3	1	1	1
Dlo-RS2Z16
Dlo-RS2Z24										3	1	1
Dlo-SCL41	1	1	1							3	3	2
Dlo-SCL43
Dlo-SR112	1	1	1				2	2	2	1
Dlo-SR30	1	1	1				1	1	1
Dlo-SR59
Dlo-SR17										2	2	2
Dlo-SR33				1	1	3	1	1	1	1	1	1
